# Supplementary material for: Different Chemical Forms of Thiamine, Riboflavin, and Folate in Human Milk as a Function of Lactation Stages—A Cohort Study on Breastfeeding Women from Beijing
Source: Nutrients. 2025 Feb 9;17(4):624. doi: 10.3390/nu17040624 (PMC11857878; doi:10.3390/nu17040624)
Supplement: Supplementary file 1 [file nutrients-17-00624-s001.zip]

Archive with 1 entries (1 files):
- nutrients-3447820-supplementary.xlsx
