# Supplementary material for: Different Chemical Forms of Thiamine, Riboflavin, and Folate in Human Milk as a Function of Lactation Stages—A Cohort Study on Breastfeeding Women from Beijing
Source: Nutrients. 2025 Feb 9;17(4):624. doi: 10.3390/nu17040624 (PMC11857878; doi:10.3390/nu17040624)
Supplement: Supplementary file 1 [file nutrients-17-00624-s001.zip › nutrients-3447820-supplementary.xlsx]

## Sheet: supplementary table 1
Table 1. HM water-soluble vitamin concentration and trend of changes at different follow-up time
	Free Thiamine (μg/L)	Total Thiamine (μg/L)	TMP (μg/L)	TPP (μg/L)	Free Riboflavin (μg/L)	Total Riboflavin (μg/L)	FAD (μg/L)	FMN (μg/L)	Free Folate (μg/L)	UMFA (μg/L)	Free 5-MTHF (μg/L)	Free THF (μg/L)**	Free 5-fTHF (μg/L)**	Free 5,10-CHTHF (μg/L)**	Total Folate (μg/L)	UMFA (μg/L)	Total 5-MTHF (μg/L)	Total THF (μg/L)	Total 5-fTHF (μg/L)	Total 5,10-CHTHF (μg/L)
Colostrum (0-7d)	1.11 (0.61, 2.64)	33.96 (22.88, 54.68)	32.4 (20.28, 52.39)	0.94 (0.56, 1.34)	14.91 (8.51, 20.71)	442.16 (357.21, 483.66)	418.87 (345.56, 455.03)	4.72 (3.41, 7.5)	5.35 (3.65, 7.07)	0.68 (0.44, 2.03)	3.77 (2.67, 5.44)	-	-	-	13.23 (9.89, 15.1)	0.68 (0.44, 2.03)	7.33 (5.74, 10.02)	1.72 (1.25, 2.82)	0.3 (0.22, 0.39)	0.32 (0.22, 0.57)
Transitional Milk (14d)	4.44 (2.83, 6.77)	128.46 (89.08, 165.47)	122.29 (83.65, 156.8)	1.21 (0.82, 1.92)	17.71 (11.26, 26.01)	459.94 (384.23, 538.73)	421.26 (353.21, 507.98)	6.99 (5.16, 13.76)	6.56 (5.22, 9.96)	0.42 (0.18, 0.67)	6.06 (4.51, 9.35)	-	-	-	22.37 (17.05, 28.66)	0.42 (0.18, 0.67)	16.94 (11.89, 20.87)	3.73 (2.32, 5.31)	0.46 (0.36, 0.68)	0.78 (0.5, 1.24)
Mature milk (30d)	8.99 (5.29, 11.29)	198.24 (143.54, 244.29)	185.47 (139.3, 229.92)	1.36 (0.73, 1.87)	12.42 (8.07, 21.6)	493 (397.39, 558.37)	473.44 (372.06, 522.95)	7.86 (5.42, 12.7)	11.15 (8.85, 16.97)	0.49 (0.29, 0.94)	10.95 (8.72, 15.94)	-	-	-	38.66 (32.23, 47.43)	0.49 (0.29, 0.94)	29.77 (25.27, 36.6)	5.97 (4.17, 6.86)	0.58 (0.49, 0.77)	1.28 (0.99, 1.6)
Mature milk (60d)	12.63 (9.24, 15.44)	195.79 (152.1, 228.19)	175.52 (140.52, 214.38)	0.8 (0.67, 1.18)	11.4 (7.03, 17.84)	411.39 (323.5, 534.05)	378.46 (303.17, 490.71)	13.79 (10.4, 19.61)	14.74 (11.74, 20.77)	0.41 (0.23, 1.69)	14.08 (9.89, 17.35)	-	-	-	43.2 (32.39, 55.62)	0.41 (0.23, 1.69)	30.96 (22.11, 41.84)	6.13 (4.66, 8.5)	0.62 (0.46, 0.84)	1.19 (0.91, 1.59)
Mature milk (90d)	16.3 (13.26, 19.57)	194.6 (169.77, 243.33)	175.18 (152.85, 225.78)	1.2 (0.66, 2.15)	11.82 (9.47, 18.91)	477.05 (345.99, 587.7)	448.46 (326.04, 550.86)	15.75 (10.45, 19.97)	17.06 (12.74, 23.41)	0.38 (0.22, 0.54)	16.61 (12.42, 22.86)	-	-	-	49.88 (35.59, 66.02)	0.38 (0.22, 0.54)	40.15 (26.84, 48.16)	8.16 (5.84, 10.71)	0.68 (0.49, 0.94)	1.62 (1.04, 1.96)
Mature milk (120d)	17.27 (15.08, 28.87)	185.97 (159.42, 224.66)	164.56 (132.45, 194.79)	1.04 (0.61, 1.83)	14.05 (10.32, 19.95)	12.03 (7.49, 19.53)	368.64 (293.73, 542.5)	18.97 (11.53, 22.76)	17.63 (11.36, 22.25)	0.33 (0.23, 0.49)	13.88 (10.23, 20.24)	-	-	-	47.92 (37.31, 65.69)	0.33 (0.23, 0.49)	31.99 (28.02, 47.97)	7.96 (5.6, 11.69)	0.71 (0.55, 1.03)	1.82 (1.38, 2.08)
Mature milk (150d)	22.19 (17.49, 27.97)	187.91 (152.85, 211.34)	157.64 (107.22, 181.5)	1.12 (0.77, 2.37)	14.05 (10.32, 19.95)	430.11 (306.47, 547.99)	359.09 (276.78, 436.59)	16.99 (11.6, 23.31)	16.79 (9.83, 20.36)	0.4 (0.16, 0.68)	15.22 (8.24, 19.28)	-	-	-	37.48 (32.42, 59.01)	0.4 (0.16, 0.68)	28.58 (21.52, 44.97)	8.26 (4.4, 10.25)	0.62 (0.5, 0.77)	1.29 (1.08, 2)
Mature milk (180d)	25.59 (20.15, 38.22)	189.42 (149.49, 214.14)	165.61 (113.54, 192.52)	1.45 (0.83, 2.26)	21.53 (9.32, 34.32)	430.95 (321.71, 593.84)	361.24 (264.16, 562.47)	13.97 (10.76, 17.98)	13.83 (10.03, 18.25)	0.34 (0.15, 0.56)	13.02 (8.78, 17.83)	-	-	-	40.31 (33.56, 49.86)	0.34 (0.15, 0.56)	28.57 (24.78, 38.98)	7.83 (4.85, 10.77)	0.74 (0.66, 0.92)	1.62 (1.05, 1.98)
*Data are expressed as median values with interquartile range (IQR) deviations for continuous variables.
**Concentration is lower than the detection limit.

## Sheet: edcation
Table 2a. HM water-soluble vitamin concentration between different education group
	Free Thiamine (μg/L)			Total Thiamine (μg/L)			TMP (μg/L)
	Senior middle school and below	College and above	p	Senior middle school and below	College and above	p	Senior middle school and below	College and above	p
0R	1.27（0.83-1.95）	0.96（0.61-2.79）	0.652792	42.72（38.57-87.01）	31.25（22.03-50.17）	0.0768009	40.92（36.76-83.54）	29.90（18.19-48.62）	0.0768009
1R	3.14（2.78-6.49）	4.83（2.90-6.77）	0.610141	105.79（89.66-125.79）	134.07（96.17-165.47）	0.741462	96.52（86.57-121.36）	126.06（88.66-156.80）	0.652792
2R	7.16（6.70-8.99）	9.74（5.73-11.25）	0.453842	184.62（166.63-205.36）	201.00（140.26-242.36）	0.950229	176.73（162.05-192.29）	188.52（136.97-229.31）	1
3R	12.99（9.38-15.58）	12.61（9.24-15.28）	0.880794	185.70（150.77-249.63）	199.16（156.79-221.5）	0.976073	171.79（140.72-233.83）	176.52（145.41-207.64）	0.787212
4R	16.49（12.88-18.22）	16.11（14.04-20.87）	0.787212	253.98（186.59-260.2）	191.80（165.88-223.32）	0.126111	237.76（173.14-238.84）	172.28（137.8-202.52）	0.111924
5R	15.42（14.87-22.37）	17.27（15.39-28.87）	0.610141	189.76（176.32-245.33）	184.18（159.42-217.07）	0.568774	174.56（160.19-220.2）	161.03（132.45-194.41）	0.453368
6R	22.89（20.46-25.85）	22.14（17.41-32.23）	0.838471	179.43（173.39-228.14）	188.21（149.15-205.89）	0.891921	161.06（157.82-197.69）	153.34（106.96-177.80）	0.454881
7R	21.68（20.72-66.78）	27.44（20.8-37.45）	0.919944	260.06（210.65-370.15）	188.41（139.93-212.84）	0.159412	236.93（188.6-300.68）	160.18（113.3-173.25）	0.131668
	TPP (μg/L)			Free Riboflavin (μg/L)			Total Riboflavin (μg/L)
	Senior middle school and below	College and above	p	Senior middle school and below	College and above	p	Senior middle school and below	College and above	p
0R	0.96（0.75-1.09）	0.92（0.46-1.34）	0.833709	10.00（7.76-22.61）	15.05（8.94-19.73）	0.833709	464.89（385.84-538.32）	434.15（357.21-474.79）	0.528798
1R	1.05（1.03-1.28）	1.40（0.82-1.92）	0.528798	14.88（8.47-18.76）	18.18（12.24-26.01）	0.528798	379.73（361.81-429.36）	484.98（410.30-551.71）	0.126111
2R	0.83（0.73-1.77）	1.39（0.78-1.86）	0.708023	16.64（13.5-29.20）	10.76（8.15-17.81）	0.211894	447.61（411.10-489.29）	500.78（400.9-587.19）	0.349128
3R	0.78（0.67-0.82）	0.83（0.70-1.24）	0.293839	16.39（9.31-16.40）	9.98（7.03-18.27）	0.976073	363.32（324.5-389.99）	463.86（329.09-538.29）	0.0990273
4R	2.00（1.16-2.30）	1.14（0.66-1.76）	0.352491	14.71（11.00-23.34）	11.72（9.47-18.39）	0.453368	537.21（467.07-572.14）	458.44（345.99-587.70）	0.928305
5R	1.03（0.72-1.29）	1.05（0.61-1.83）	0.741462	14.05（6.80-21.84）	14.14（10.33-18.09）	0.945836	15.67（9.73-16.45）	11.58（7.49-19.53）	0.880794
6R	0.77（0.75-1.15）	1.26（0.85-2.40）	0.414846	14.05（6.80-21.84）	14.14（10.33-18.09）	0.945836	422.82（326.12-594.44）	430.64（292.39-497.9）	0.683553
7R	1.45（1.33-2.69）	1.42（0.82-2.22）	0.546494	39.90（23-345.53）	20.76（9.42-25.20）	0.42138	590.26（398.78-1030.86）	411.96（325.81-589.8）	0.687673
	FAD (μg/L)			FMN (μg/L)			Free Folate (μg/L)
	Senior middle school and below	College and above	p	Senior middle school and below	College and above	p	Senior middle school and below	College and above	p
0R	454.64（367.72-508.32）	412.30（345.56-452.32）	0.384419	7.39（4.78-8.12）	4.52（3.16-7.26）	0.293839	6.39（4.48-6.55）	5.17（3.54-6.96）	0.453368
1R	343.33（330.13-416.62）	455.55（365.67-527.32）	0.141661	6.44（5.52-10.01）	7.10（4.80-14.50）	0.880794	5.83（5.03-6.34）	8.39（5.58-10.22）	0.242119
2R	434.90（372.65-464.13）	479.21（374.68-567.53）	0.382193	5.42（3.29-7.48）	8.51（6.36-13.54）	0.0919294	13.20（10.32-15.04）	11.14（9.04-16.81）	0.900652
3R	326.46（318.42-345.88）	430.91（303.17-508.79）	0.111924	12.97（4.04-20.47）	13.84（10.73-17.52）	0.696609	14.20（14.01-18.64）	14.80（11.76-22.68）	0.652792
4R	494.92（442.28-547.52）	417.52（326.04-560.91）	0.928305	13.79（6.47-18.96）	17.71（10.80-21.30）	0.384419	17.39（13.25-23.57）	16.76（13.01-21.07）	0.833709
5R	307.74（301.88-317.74）	405.04（293.73-542.5）	0.352491	20.43（18.44-22.11）	18.07（11.53-22.76）	0.528798	17.30（8.55-22.57）	17.96（11.74-21.03）	0.610141
6R	398.41（307.72-405.42）	350.65（262.8-452.19）	1	28.07（11.60-31.07）	16.21（10.56-20.85）	0.414935	14.99（10.34-16.79）	18.20（11.14-20.24）	0.540915
7R	526.30（354.77-657.86）	360.88（273.7-557.23）	0.840693	24.06（21.02-27.47）	12.64（10.58-16.94）	0.0444232	9.79（8.19-11.04）	15.41（12.23-18.58）	0.0410509
	Free 5-MTHF (μg/L)			Total Folate (μg/L)			UMFA (μg/L)
	Senior middle school and below	College and above	p	Senior middle school and below	College and above	p	Senior middle school and below	College and above	p
0R	3.98（3.69-5.17）	3.56（2.65-5.22）	0.528798	14.99（12.52-15.29）	11.95（9.67-14.91）	0.293839	0.50（0.46-1.22）	0.80（0.44-2.03）	0.833709
1R	5.29（4.58-6.01）	6.22（4.50-9.32）	0.528798	17.29（15.26-26.33）	22.51（19.47-30.55）	0.218812	0.42（0.34-0.54）	0.43（0.18-1.07）	0.696569
2R	12.17（9.37-14.55）	10.72（8.86-15.91）	0.950229	40.22（34.77-43.01）	38.36（32.30-48.54）	0.950229	0.94（0.70-0.95）	0.37（0.28-0.70）	0.0805115
3R	13.80（10.06-14.66）	14.22（10.09-16.98）	0.741462	42.63（36.55-47.05）	43.77（32.39-59.86）	0.880794	0.52（0.40-3.95）	0.40（0.19-1.25）	0.490243
4R	16.59（13.25-23.02）	16.64（12.61-20.68）	0.880794	67.01（34.01-68.89）	49.11（39.23-60.93）	0.453368	0.55（0.46-0.80）	0.35（0.22-0.51）	0.254275
5R	17.02（8.55-22.42）	13.35（11.16-19.88）	0.928305	46.79（22.47-59.85）	48.00（38.40-65.90）	0.352491	0.20（0.15-0.28）	0.34（0.27-0.49）	0.149913
6R	14.83（9.39-16.33）	15.53（8.64-18.93）	0.683553	33.26（32.42-36.04）	40.43（32.52-60.57）	0.277043	0.46（0.16-0.95）	0.37（0.19-0.68）	0.812018
7R	9.39（7.80-10.80）	14.35（10.39-17.96）	0.125458	31.59（25.19-50.05）	40.68（34.08-49.73）	0.365712	0.08（0.05-0.29）	0.34（0.22-0.59）	0.144902
	Total 5-MTHF (μg/L)			Total THF (μg/L)			Total 5-fTHF (μg/L)
	Senior middle school and below	College and above	p	Senior middle school and below	College and above	p	Senior middle school and below	College and above	p
0R	9.31（8.21-9.55）	7.11（5.74-10.45）	0.528798	2.06（1.41-2.06）	1.68（1.25-2.82）	0.976073	0.31（0.18-0.39）	0.29（0.23-0.37）	0.652792
1R	11.75（11.12-17.21）	17.05（14.38-23.74）	0.197163	4.20（2.59-4.88）	3.66（2.32-5.31）	0.976073	0.54（0.43-0.67）	0.45（0.36-0.68）	0.787212
2R	34.12（23.72-34.33）	29.60（25.63-37.32）	0.662161	5.65（5.16-9.45）	6.02（4.24-6.61）	0.574273	0.61（0.49-0.74）	0.58（0.50-0.76）	0.950229
3R	27.99（27.70-37.76）	33.93（22.11-44.66）	0.880794	6.52（6.02-7.36）	6.08（4.66-8.79）	0.880794	0.78（0.78-0.80）	0.54（0.40-0.78）	0.0767605
4R	41.82（25.92-53.63）	39.63（29.86-45.84）	0.976073	10.32（9.27-13.20）	7.87（5.84-8.92）	0.126111	0.88（0.72-1.41）	0.67（0.49-0.80）	0.218812
5R	35.86（16.99-42.68）	31.96（28.57-48.03）	0.490303	7.86（3.93-8.07）	8.18（6.11-11.69）	0.418057	0.72（0.46-0.74）	0.71（0.58-1.09）	0.293839
6R	25.82（24.85-29.19）	30.06（21.06-47.19）	0.377141	5.00（4.40-5.90）	8.70（4.65-10.40）	0.341547	0.50（0.49-0.66）	0.62（0.52-0.83）	0.414935
7R	24.78（19.10-36.22）	28.88（25.51-38.56）	0.481728	5.26（4.56-10.1）	8.27（4.97-10.57）	0.615303	0.68（0.54-1.27）	0.74（0.67-0.92）	0.763025
	Total 5,10-CHTHF (μg/L)
	Senior middle school and below	College and above	p
0R	0.34（0.23-0.34）	0.31（0.22-0.57）	1
1R	0.80（0.69-0.98）	0.75（0.48-1.26）	0.880794
2R	1.28（0.88-1.55）	1.27（1.02-1.62）	0.617533
3R	1.23（1.22-1.58）	1.09（0.86-1.52）	0.352491
4R	2.04（1.87-3.64）	1.47（1.04-1.85）	0.111924
5R	1.76（0.96-1.88）	1.95（1.40-2.30）	0.267119
6R	1.08（1.08-1.20）	1.42（1.06-2.27）	0.102934
7R	1.07（0.94-2.30）	1.65（1.06-1.92）	0.615303
*Data are expressed as median values with interquartile range (IQR) deviations for continuous variables.

## Sheet: income
Table 2b. HM water-soluble vitamin concentration between different income group
	Free Thiamine (μg/L)			Total Thiamine (μg/L)			TMP (μg/L)
	<20000 CNY	≥20000 CNY	p	<20000 CNY	≥20000 CNY	p	<20000 CNY	≥20000 CNY	p
0R	0.90（0.59-2.44）	2.17（0.90-3.35）	0.154466	32.14（23.97-44.32）	54.44（21.51-104.20）	0.285543	30.73（22.45-42.09）	51.82（15.74-99.88）	0.359989
1R	3.58（2.84-6.13）	5.90（4.12-7.47）	0.387296	119.86（89.37-158.51）	139.23（96.05-177.29）	0.684127	115.78（85.11-152.39）	132.33（89.83-166.27）	0.647173
2R	7.82（4.97-11.22）	9.55（7.9-10.49）	0.710119	198.24（162.1-232.91）	210.91（113.91-241.14）	0.873434	185.47（155.52-223.12）	199.16（107.81-231.87）	0.915425
3R	12.63（9.36-14.91）	14.09（8.23-18.24）	0.611069	198.87（152.76-226.17）	192.83（152.64-219.96）	0.684127	185.07（140.62-212.83）	166.83（143.67-207.43）	0.508541
4R	16.94（14.05-19.52）	15.61（13.01-24.26）	0.799284	202.18（171.44-241.73）	189.08（156.49-212.58）	0.476485	175.18（155.16-223.97）	165.76（113.57-197.21）	0.359989
5R	17.27（15.19-28.10）	17.50（15.18-27.05）	0.959441	185.66（160.37-215.54）	196.96（161.27-226.28）	0.760268	164.14（133.18-194.28）	170.14（145.79-200.37）	0.721853
6R	22.19（17.68-27.97）	22.17（16.23-30.64）	0.748616	179.43（138.06-211.34）	191.19（185.14-202.69）	0.484513	157.10（107.22-181.50）	164.78（129.89-181.84）	0.726691
7R	29.71（20.63-37.45）	22.73（20.91-38.17）	0.550616	188.41（139.93-227.02）	192.22（182.48-210.04）	1	166.42（113.3-190.74）	154.75（153.14-181.40）	0.940529
	TPP (μg/L)			Free Riboflavin (μg/L)			Total Riboflavin (μg/L)
	<20000 CNY	≥20000 CNY	p	<20000 CNY	≥20000 CNY	p	<20000 CNY	≥20000 CNY	p
0R	0.94（0.48-1.22）	0.94（0.72-1.76）	0.575887	13.00（8.71-16.98）	21.17（13.82-22.31）	0.14027	396.49（344.92-470.20）	476.06（438.65-527.48）	0.169728
1R	1.41（0.99-1.92）	1.00（0.73-1.38）	0.387296	17.04（11.3-22.51）	21.05（13.20-29.46）	0.541691	435.45（377.60-548.94）	489.62（438.02-508.87）	0.541691
2R	0.98（0.72-1.85）	1.50（1.11-1.78）	0.523999	11.36（7.69-19.80）	12.47（9.92-17.22）	0.710119	447.61（389.49-526.59）	529.57（496.28-614.43）	0.111164
3R	0.82（0.68-1.11）	0.76（0.71-1.42）	0.878742	11.89（7.30-18.60）	10.31（7.18-16.51）	0.575887	408.11（324.00-503.12）	425.77（371.17-572.35）	0.476485
4R	1.08（0.64-2.08）	1.32（1.05-1.85）	0.476485	12.28（10.78-18.80）	11.17（7.40-16.79）	0.44557	477.05（396.04-576.93）	460.03（339.91-640.45）	1
5R	0.95（0.55-1.26）	1.90（1.27-2.55）	0.0419324	14.05（9.75-19.95）	14.49（10.64-18.48）	0.815745	12.03（7.59-19.19）	12.45（8.62-19.64）	0.918987
6R	0.95（0.75-1.83）	1.91（0.90-4.07）	0.0804655	14.05（9.75-19.95）	14.49（10.64-18.48）	0.815745	422.82（260.5-448.09）	474.97（332.93-594.56）	0.351294
7R	0.94（0.75-1.88）	1.77（1.67-2.44）	0.0367139	19.38（8.91-38.39）	21.53（15.64-22.28）	0.881388	367.99（280.84-548.43）	590.26（470.39-640.91）	0.117185
	FAD (μg/L)			FMN (μg/L)			Free Folate (μg/L)
	<20000 CNY	≥20000 CNY	p	<20000 CNY	≥20000 CNY	p	<20000 CNY	≥20000 CNY	p
0R	376.70（330.63-454.84）	439.00（409.54-483.87）	0.387296	4.59（3.21-6.52）	9.93（4.12-19.66）	0.0750896	4.71（3.56-6.43）	6.52（4.97-8.19）	0.14027
1R	414.10（347.08-521.30）	458.31（379.93-489.53）	0.799284	6.70（5.24-10.35）	11.88（6.32-26.45）	0.22227	6.38（5.63-10.11）	8.44（5.27-8.67）	0.918987
2R	434.90（364.76-488.36）	507.45（459.38-600.59）	0.111164	8.19（6.66-11.80）	5.79（4.70-13.51）	0.457244	10.83（8.47-15.10）	15.74（10.97-18.32）	0.0710152
3R	376.74（303.97-480.82）	405.15（326.62-553.55）	0.387296	14.12（10.52-19.47）	12.33（9.25-15.98）	0.541691	14.89（13.51-19.51）	13.98（11.43-21.66）	0.541691
4R	448.46（367.13-548.33）	432.77（311.75-617.53）	0.918987	18.81（9.83-21.08）	11.94（10.83-14.45）	0.203597	17.37（13.4-24.72）	14.58（11.53-20.09）	0.575887
5R	319.71（290.4-425.93）	544.31（350.39-588.84）	0.083798	18.97（13.09-20.86）	18.03（10.64-25.24）	0.918987	15.4（11.5-21.61）	18.96（12.57-21.38）	0.760268
6R	359.09（224.16-411.62）	389.40（307.57-550.52）	0.322009	16.99（7.28-25.22）	17.16（14.69-19.84）	1	18.69（14.99-20.6）	11.77（8.89-13.00）	0.0545528
7R	351.04（254.49-508.15）	526.30（442.66-611.10）	0.0861788	16.41（11.17-23.62）	11.73（10.79-13.44）	0.232605	13.35（9.79-17.87）	14.32（11.69-18.97）	0.751086
	Free 5-MTHF (μg/L)			Total Folate (μg/L)			UMFA (μg/L)
	<20000 CNY	≥20000 CNY	p	<20000 CNY	≥20000 CNY	p	<20000 CNY	≥20000 CNY	p
0R	3.88（3.04-5.26）	2.91（2.06-4.85）	0.285543	12.23（10.28-15.02）	14.47（9.93-15.14）	0.799284	0.54（0.41-0.94）	2.05（0.71-5.38）	0.0671347
1R	6.11（4.69-9.48）	5.52（4.39-8.40）	0.541691	25.79（19.72-31.48）	18.26（16.67-22.29）	0.14027	0.42（0.19-0.56）	0.41（0.24-1.66）	0.799257
2R	10.48（8.17-13.54）	15.17（10.31-17.59）	0.0710152	35.02（31.19-45.00）	45.55（37.89-53.49）	0.0559302	0.35（0.26-0.82）	0.62（0.40-0.81）	0.184348
3R	14.27（9.82-15.87）	12.24（10.27-20.17）	0.878742	44.05（35.69-48.21）	37.29（28.18-59.80）	0.611069	0.40（0.15-1.68）	0.83（0.33-1.68）	0.387231
4R	16.81（13.18-23.22）	14.06（9.92-19.64）	0.41583	52.44（43.58-66.76）	42.76（32.91-53.04）	0.359989	0.32（0.16-0.46）	0.54（0.47-1.61）	0.0146184
5R	15.18（11.20-21.26）	13.84（9.10-17.20）	0.285543	47.92（37.74-63.77）	51.07（38.53-62.14）	0.959441	0.32（0.2-0.38）	0.47（0.25-5.16）	0.321293
6R	17.56（9.39-19.97）	11.33（6.92-12.35）	0.0709323	48.61（33.26-63.08）	32.24（25.31-38.22）	0.0805238	0.33（0.16-0.68）	0.55（0.35-0.72）	0.620414
7R	12.79（8.76-16.69）	13.98（11.23-18.64）	0.597027	38.52（33.84-48.19）	40.31（31.70-58.36）	0.940529	0.36（0.15-0.55）	0.33（0.32-0.47）	1
	Total 5-MTHF (μg/L)			Total THF (μg/L)			Total 5-fTHF (μg/L)
	<20000 CNY	≥20000 CNY	p	<20000 CNY	≥20000 CNY	p	<20000 CNY	≥20000 CNY	p
0R	8.19（6.51-9.79）	6.03（4.95-8.43）	0.0933067	2.05（1.38-3.19）	1.34（1.17-1.52）	0.14027	0.30（0.25-0.39）	0.26（0.20-0.34）	0.476485
1R	17.35（15.24-22.54）	13.77（11.72-16.91）	0.14027	4.21（2.53-6.78）	2.71（1.93-3.27）	0.0933067	0.51（0.42-0.75）	0.36（0.34-0.47）	0.0533002
2R	28.69（24.50-34.25）	37.08（29.51-41.32）	0.0631009	5.16（4.17-6.15）	7.18（5.96-9.56）	0.0436144	0.58（0.47-0.69）	0.90（0.54-1.13）	0.0797255
3R	31.13（23.65-38.70）	29.47（21.42-43.41）	0.878742	6.13（5.33-7.70）	5.84（4.16-9.93）	0.918987	0.62（0.48-0.79）	0.65（0.50-0.90）	0.593308
4R	41.84（32.74-48.71）	32.80（21.88-42.83）	0.387296	8.16（6.38-10.77）	8.42（5.16-9.73）	0.799284	0.72（0.52-0.91）	0.54（0.49-0.79）	0.575887
5R	33.70（28.03-49.19）	31.99（28.77-37.92）	0.647173	8.12（6.34-10.43）	7.28（4.91-11.83）	0.575887	0.75（0.63-1.03）	0.63（0.56-0.81）	0.333924
6R	37.52（24.85-46.52）	22.84（18.66-29.21）	0.115744	8.69（5.34-12.24）	4.56（3.93-8.93）	0.0622985	0.66（0.52-1.02）	0.55（0.45-0.65）	0.180288
7R	28.88（24.96-36.56）	26.20（24.16-40.35）	0.881388	7.26（4.95-9.87）	7.83（5.3-11.86）	0.709131	0.73（0.59-0.90）	0.74（0.72-0.95）	0.455639
	Total 5,10-CHTHF (μg/L)
	<20000 CNY	≥20000 CNY	p
0R	0.34（0.23-0.55）	0.26（0.21-0.39）	0.309042
1R	1.00（0.54-1.34）	0.68（0.50-0.71）	0.0671347
2R	1.25（0.94-1.56）	1.53（1.24-1.89）	0.111164
3R	1.25（0.91-1.59）	1.08（0.86-1.30）	0.541691
4R	1.67（1.40-1.95）	1.24（0.80-1.87）	0.309108
5R	1.92（1.38-2.19）	1.45（1.27-1.96）	0.333924
6R	1.53（1.11-2.25）	1.08（0.74-1.41）	0.129791
7R	1.37（1.06-1.91）	1.68（1.03-2.56）	0.940529
*Data are expressed as median values with interquartile range (IQR) deviations for continuous variables.

## Sheet: GWG
Table 2c. HM water-soluble vitamin concentration between different Gestational weight gain (GWG) group
	Free Thiamine (μg/L)			Total Thiamine (μg/L)			TMP (μg/L)
	Appropriate GWG	Excessive GWG	p	Appropriate GWG	Excessive GWG	p	Appropriate GWG	Excessive GWG	p
0R	1.85（0.99-2.65）	0.87（0.61-2.27）	0.291508	35.43（24.89-50.09）	33.81（22.78-73.61）	1	33.24（19.19-48.29）	32.40（21.71-70.65）	0.773593
1R	6.32（3.37-6.89）	3.49（2.78-5.43）	0.13719	141.85（106.36-170.59）	119.69（84.63-154.23）	0.388119	135.71（100.00-163.42）	114.12（81.98-148.33）	0.388119
2R	10.21（8.28-11.25）	7.73（4.01-10.23）	0.175207	204.56（179.67-240.69）	191.92（143.54-236.57）	0.651351	191.93（173.23-227.62）	179.73（139.30-227.47）	0.687922
3R	14.17（12.56-16.33）	12.55（8.67-15.14）	0.313996	198.55（176.65-228.88）	195.79（151.43-221.12）	0.773593	189.30（159.49-214.12）	173.15（140.43-208.11）	0.666093
4R	13.65（12.24-17.63）	17.60（15.22-19.61）	0.103064	196.23（164.58-243.02）	194.60（174.41-234.25）	0.631609	174.75（152.55-226.39）	176.21（154.53-216.00）	0.84791
5R	15.77（14.76-21.49）	18.26（15.50-31.56）	0.230661	205.08（171.50-246.49）	180.25（146.34-208.27）	0.212543	175.41（156.38-221.38）	158.39（125.51-189.21）	0.113597
6R	20.95（16.99-40.00）	22.19（18.09-27.97）	1	194.04（180.56-226.39）	179.43（138.06-204.07）	0.180288	173.19（121.60-203.14）	157.10（107.22-171.91）	0.351294
7R	30.12（18.85-44.72）	25.01（21.94-37.45）	0.709131	209.57（162.08-214.03）	187.57（152.43-225.02）	0.709131	174.24（136.46-194.38）	154.29（120.22-169.99）	0.501939
	TPP (μg/L)			Free Riboflavin (μg/L)			Total Riboflavin (μg/L)
	Appropriate GWG	Excessive GWG	p	Appropriate GWG	Excessive GWG	p	Appropriate GWG	Excessive GWG	p
0R	0.97（0.84-1.38）	0.91（0.52-1.18）	0.388119	17.01（8.32-20.71）	13.97（9.23-18.18）	0.631609	442.16（379.87-494.94）	432.69（343.59-475.64）	0.737154
1R	1.34（1.03-1.90）	1.10（0.79-1.85）	0.533086	18.01（16.33-32.42）	16.53（9.15-23.21）	0.291508	485.76（454.38-674.51）	422.91（373.35-501.20）	0.150323
2R	1.38（0.70-1.82）	1.36（0.77-1.87）	0.801777	14.31（8.59-28.88）	12.42（8.36-16.64）	0.687922	500.78（436.97-545.18）	489.29（397.39-558.37）	0.880268
3R	0.82（0.65-1.13）	0.80（0.72-1.17）	0.961759	11.40（8.65-19.45）	11.56（5.77-17.18）	0.388119	379.94（327.67-521.59）	440.61（327.3-524.99）	0.84791
4R	0.73（0.66-1.98）	1.39（0.95-1.95）	0.337596	10.95（8.01-13.89）	13.76（10.65-19.01）	0.313996	397.30（339.77-454.88）	571.35（448.59-595.00）	0.0348895
5R	0.98（0.58-1.20）	1.17（0.73-1.85）	0.502062	18.71（15.01-121.73）	11.25（9.75-16.85）	0.0709323	13.47（8.12-22.19）	11.66（7.27-16.26）	0.502062
6R	0.93（0.77-1.20）	1.41（0.77-3.93）	0.307889	18.71（15.01-121.73）	11.25（9.75-16.85）	0.0709323	464.28（378.65-559.72）	407.92（306.47-468.74）	0.521648
7R	2.09（1.10-2.44）	1.33（0.82-1.77）	0.455639	24.59（15.68-50.04）	17.09（9.06-31.47）	0.332116	547.81（411.93-632.83）	382.89（280.84-592.95）	0.29627
	FAD (μg/L)			FMN (μg/L)			Free Folate (μg/L)
	Appropriate GWG	Excessive GWG	p	Appropriate GWG	Excessive GWG	p	Appropriate GWG	Excessive GWG	p
0R	418.87（365.30-449.52）	406.95（324.75-454.13）	0.84791	4.53（3.80-7.30）	4.72（3.34-7.51）	0.961759	5.81（3.66-6.48）	4.94（3.91-7.36）	0.737154
1R	462.31（396.88-653.35）	399.70（344.58-482.15）	0.150323	5.73（3.97-6.96）	8.49（5.85-14.75）	0.0933234	6.56（5.48-9.52）	7.37（5.43-9.85）	1
2R	480.49（407.97-512.81）	464.13（372.06-522.95）	0.880268	7.69（6.50-9.77）	8.82（5.42-13.82）	0.687922	13.14（8.09-15.16）	11.13（10.19-17.91）	0.513933
3R	348.81（308.23-481.42）	405.80（305.77-500.82）	0.810538	17.40（10.29-20.37）	13.72（10.97-15.52）	0.701297	17.50（11.22-24.27）	14.26（12.33-18.32）	0.565051
4R	375.71（315.40-409.94）	537.21（415.18-566.04）	0.0348895	16.21（9.75-20.29）	15.40（10.78-19.28）	0.961759	14.42（10.14-16.69）	18.25（13.79-23.41）	0.0933234
5R	314.71（290.33-368.78）	411.96（304.90-545.32）	0.270129	18.44（12.42-26.79）	19.13（11.71-21.69）	0.923606	15.40（12.1-18.04）	19.73（10.65-22.25）	0.737154
6R	370.31（262.78-442.72）	359.09（278.61-436.59）	0.77084	21.46（12.24-25.74）	15.44（11.6-19.71）	0.484513	17.47（14.25-19.03）	14.99（10.34-22.56）	1
7R	524.08（357.64-600.62）	354.28（254.49-553.43）	0.29627	14.00（8.68-28.19）	13.43（11.47-17.79）	0.765384	14.81（12.69-18.00）	13.33（9.57-18.29）	0.503073
	Free 5-MTHF (μg/L)			Total Folate (μg/L)			UMFA (μg/L)
	Appropriate GWG	Excessive GWG	p	Appropriate GWG	Excessive GWG	p	Appropriate GWG	Excessive GWG	p
0R	3.45（2.64-5.61）	3.79（3.04-5.10）	0.773593	14.50（10.47-14.93）	11.65（10.10-15.24）	0.961759	0.49（0.22-1.95）	0.80（0.48-1.68）	0.270129
1R	6.39（4.47-9.17）	5.91（4.63-8.96）	0.84791	22.37（19.35-28.05）	23.10（16.51-28.45）	0.84791	0.46（0.16-0.70）	0.40（0.28-0.54）	0.904576
2R	11.98（7.65-13.93）	10.48（9.37-17.71）	0.42177	38.36（29.98-43.95）	39.51（33.80-49.81）	0.248163	0.55（0.27-0.97）	0.40（0.29-0.75）	0.687922
3R	12.20（7.63-17.35）	14.08（11.37-15.49）	0.362306	44.94（28.49-50.41）	41.96（33.49-56.75）	0.961759	0.34（0.16-7.23）	0.46（0.30-0.83）	0.923595
4R	14.02（9.48-16.43）	17.85（13.50-22.86）	0.12496	39.23（27.84-44.53）	54.78（48.55-68.34）	0.0144747	0.41（0.27-0.52）	0.38（0.18-0.54）	0.737085
5R	12.73（11.3-16.87）	16.87（10.23-20.72）	0.388119	47.06（38.35-54.42）	51.41（36.99-69.84）	0.631609	0.36（0.29-1.21）	0.30（0.21-0.40）	0.270063
6R	15.77（8.36-17.99）	14.83（9.39-21.70）	0.600072	37.30（32.56-50.72）	37.48（32.26-65.28）	0.641186	0.40（0.27-1.69）	0.40（0.15-0.68）	0.521568
7R	12.79（10.22-16.25）	13.25（9.34-17.86）	0.860116	41.06（35.31-58.36）	38.15（32.08-48.19）	0.411845	0.51（0.36-0.58）	0.32（0.15-0.46）	0.167391
	Total 5-MTHF (μg/L)			Total THF (μg/L)			Total 5-fTHF (μg/L)
	Appropriate GWG	Excessive GWG	p	Appropriate GWG	Excessive GWG	p	Appropriate GWG	Excessive GWG	p
0R	7.55（5.60-11.41）	7.33（6.14-9.28）	0.84791	1.90（1.57-3.32）	1.41（1.16-2.29）	0.195475	0.28（0.22-0.38）	0.31（0.22-0.37）	1
1R	17.27（16.62-19.41）	15.99（11.82-21.10）	0.597909	3.73（2.41-6.20）	3.41（2.40-4.86）	0.810538	0.46（0.38-0.67）	0.46（0.37-0.66）	1
2R	29.08（22.56-34.15）	32.29（25.97-40.80）	0.175207	5.81（4.30-6.34）	6.08（4.43-6.86）	0.513933	0.63（0.48-0.69）	0.56（0.50-0.77）	0.959955
3R	27.97（18.59-40.44）	30.96（25.39-44.80）	0.313996	5.77（3.38-7.45）	6.24（5.30-8.80）	0.415022	0.58（0.28-0.75）	0.64（0.54-0.90）	0.230597
4R	29.86（21.66-33.80）	41.87（38.30-52.76）	0.0188052	6.99（4.59-7.97）	8.92（6.71-12.41）	0.039237	0.47（0.43-0.71）	0.75（0.58-1.02）	0.0213677
5R	30.55（28.33-34.89）	35.83（26.66-48.56）	0.666093	7.48（6.87-9.56）	8.12（5.57-12.48）	0.701297	0.72（0.62-0.81）	0.71（0.50-1.11）	1
6R	27.13（17.36-39.57）	29.19（22.07-49.20）	0.414745	8.77（4.13-9.75）	7.74（4.75-10.82）	0.815745	0.57（0.52-0.63）	0.66（0.49-1.02）	0.560195
7R	29.19（27.05-40.35）	26.49（23.32-36.56）	0.550616	7.83（5.59-11.83）	7.78（4.84-10.57）	0.654422	0.71（0.60-0.97）	0.74（0.69-0.90）	0.765384
	Total 5,10-CHTHF (μg/L)
	Appropriate GWG	Excessive GWG	p
0R	0.42（0.30-0.60）	0.29（0.22-0.45）	0.388054
1R	0.59（0.43-1.18）	0.80（0.67-1.22）	0.291508
2R	1.49（0.96-1.63）	1.26（1.01-1.55）	0.763218
3R	1.11（0.65-1.33）	1.23（0.94-1.61）	0.362306
4R	1.21（0.70-1.78）	1.76（1.38-2.25）	0.0493218
5R	1.77（1.43-2.08）	1.82（1.27-2.04）	0.388119
6R	1.27（1.00-1.65）	1.30（1.08-2.25）	0.620414
7R	1.62（1.06-2.59）	1.39（1.06-1.91）	0.654422
*Data are expressed as median values with interquartile range (IQR) deviations for continuous variables.
**Due to the insufficient number of personnel in the Inadequate GWG group (n=2), it was difficult to conduct inter-group comparisons, hence this group's data was not compared

## Sheet: infant gender
Table 2d. HM water-soluble vitamin concentration between different intant gender group
	Free Thiamine (μg/L)			Total Thiamine (μg/L)			TMP (μg/L)
	Male	Female	p	Male	Female	p	Male	Female	p
0R	1.29（0.85-2.68）	0.87（0.55-2.45）	0.307101	28.49（16.07-52.55）	36.70（29.58-57.82）	0.307101	25.84（14.75-50.79）	35.35（28.13-55.59）	0.32961
1R	4.04（2.93-6.16）	4.97（2.80-6.83）	0.816445	128.46（94.09-158.51）	121.16（89.37-175.27）	0.642477	122.29（87.22-152.39）	115.54（85.11-163.77）	0.676083
2R	10.23（8.82-11.30）	7.11（3.97-10.36）	0.0607704	198.24（181.16-211.89）	203.08（142.44-247.45）	0.656958	185.47（174.04-198.73）	196.52（138.52-231.53）	0.656958
3R	14.48（12.00-16.77）	12.55（8.34-14.45）	0.163706	202.23（183.73-238.33）	186.10（147.30-215.05）	0.210044	185.07（164.80-222.92）	169.05（134.58-204.37）	0.227425
4R	17.08（14.26-26.86）	16.30（12.75-17.90）	0.227425	203.70（182.01-230.43）	189.19（158.32-240.49）	0.54617	181.38（154.02-209.06）	170.98（145.02-222.57）	0.745206
5R	18.66（15.63-33.09）	16.69（14.71-25.73）	0.403364	187.87（179.35-234.79）	173.06（140.03-210.25）	0.163706	171.38（154.07-197.58）	156.49（122.60-194.25）	0.265205
6R	25.00（19.80-50.77）	21.28（17.30-22.73）	0.179756	189.80（178.93-234.14）	176.41（124.42-201.52）	0.0896793	157.64（139.39-201.27）	153.69（96.67-175.40）	0.298269
7R	31.27（24.72-54.83）	22.73（20.00-32.63）	0.259875	211.85（192.10-234.92）	161.24（135.25-190.82）	0.0411398	171.66（157.18-207.13）	140.26（109.45-167.95）	0.105316
	TPP (μg/L)			Free Riboflavin (μg/L)			Total Riboflavin (μg/L)
	Male	Female	p	Male	Female	p	Male	Female	p
0R	0.97（0.57-1.39）	0.91（0.64-1.22）	0.926025	15.06（8.06-20.93）	14.91（9.73-19.25）	1	447.72（363.02-493.99）	428.65（368.15-473.93）	0.852684
1R	1.61（1.22-1.97）	1.04（0.66-1.58）	0.137395	18.01（12.70-26.51）	17.17（10.9-24.70）	0.676083	478.03（392.91-588.03）	435.45（386.48-508.24）	0.642477
2R	1.77（0.82-1.92）	1.02（0.76-1.57）	0.277647	16.38（9.68-25.33）	11.29（7.88-16.98）	0.401532	522.53（455.53-614.34）	468.45（381.49-512.46）	0.182744
3R	1.07（0.82-1.56）	0.74（0.52-0.85）	0.00932958	14.69（9.71-17.77）	7.68（5.63-17.56）	0.104198	512.36（452.39-609.4）	362.84（268.00-433.42）	0.00534568
4R	1.42（0.94-2.34）	1.01（0.57-1.78）	0.193646	13.16（10.79-18.8）	11.69（7.77-16.12）	0.642477	503.01（394.57-667.48）	465.62（346.77-574.5）	0.377748
5R	1.27（0.96-2.27）	0.82（0.55-1.33）	0.114471	16.85（11.78-88.45）	11.23（8.55-17.14）	0.0896793	14.70（9.26-24.05）	10.29（7.29-15.87）	0.377748
6R	1.46（0.91-2.22）	0.90（0.75-2.13）	0.380983	16.85（11.78-88.45）	11.23（8.55-17.14）	0.0896793	468.74（438.73-583.38）	345.13（271.99-429.08）	0.0626981
7R	2.17（1.34-3.52）	0.95（0.77-1.61）	0.0486438	23.52（13.46-38.39）	14.18（9.15-23.76）	0.359965	585.76（394.79-775.27）	338.11（279.45-489.38）	0.0290392
	FAD (μg/L)			FMN (μg/L)			Free Folate (μg/L)
	Male	Female	p	Male	Female	p	Male	Female	p
0R	422.06（351.56-452.19）	405.56（348.74-455.94）	0.676083	4.15（2.94-7.41）	4.84（3.90-7.67）	0.577469	5.81（3.42-7.82）	4.94（3.99-6.48）	0.962972
1R	447.48（349.50-559.30）	414.10（355.65-478.54）	0.676083	6.70（4.90-11.73）	8.49（5.37-12.78）	0.745206	7.54（4.83-9.27）	6.38（5.70-10.11）	0.676083
2R	490.05（420.36-594.58）	449.51（353.77-488.63）	0.19949	7.52（5.77-10.83）	8.51（5.71-12.64）	0.656958	13.20（9.52-16.64）	10.98（9.40-15.85）	0.693012
3R	481.12（400.99-582.36）	332.15（245.33-397.05）	0.00814116	15.79（10.78-21.24）	13.46（9.14-14.92）	0.210044	17.50（13.68-24.8）	14.15（11.43-16.80）	0.245806
4R	474.52（367.13-627.94）	428.33（322.35-548.33）	0.377748	13.44（12.09-19.07）	18.33（9.69-20.97）	0.889236	15.71（12.45-18.76）	18.25（13.40-24.72）	0.403364
5R	391.81（303.41-540.59）	368.64（294.25-447.48）	0.577469	19.69（11.81-23.7）	18.26（12.49-22.42）	0.745206	13.54（11.80-18.44）	20.08（11.25-26.74）	0.429992
6R	411.62（309.50-467.79）	320.83（237.77-406.92）	0.273561	19.02（13.48-23.95）	15.12（8.36-22.41）	0.51122	16.79（9.33-18.71）	17.07（11.81-25.30）	0.324424
7R	551.99（356.19-729.10）	302.30（254.76-466.08）	0.0486438	12.06（10.92-23.49）	14.00（11.70-17.94）	0.724771	13.83（9.99-15.71）	15.58（10.50-19.74）	0.468257
	Free 5-MTHF (μg/L)			Total Folate (μg/L)			UMFA (μg/L)
	Male	Female	p	Male	Female	p	Male	Female	p
0R	3.12（2.65-5.67）	3.94（2.93-4.97）	0.780596	14.50（9.46-15.58）	12.23（10.39-15.09）	0.745206	0.50（0.24-2.42）	0.80（0.50-1.12）	0.577469
1R	6.15（4.08-8.81）	6.06（4.85-9.20）	0.642477	21.86（19.59-26.54）	24.98（16.67-29.62）	0.816445	0.44（0.15-0.64）	0.40（0.30-0.76）	0.72767
2R	12.17（9.31-15.88）	10.43（9.10-15.34）	0.729775	43.01（31.71-48.02）	38.36（33.48-46.99）	0.921382	0.38（0.29-1.30）	0.49（0.30-0.75）	0.843526
3R	15.40（10.98-18.91）	13.46（10.00-14.66）	0.227425	46.18（40.07-60.79）	38.92（30.72-45.24）	0.163706	0.37（0.21-1.04）	0.55（0.27-2.27）	0.530785
4R	15.65（11.70-18.36）	17.66（13.18-23.22）	0.577469	45.34（38.37-58.99）	50.80（36.37-67.23）	0.54617	0.37（0.30-0.53）	0.40（0.19-0.54）	0.962962
5R	12.68（10.81-17.22）	17.86（10.74-21.26）	0.307101	47.39（38.83-57.79）	51.33（36.37-69.63）	0.962972	0.30（0.19-0.39）	0.33（0.28-0.82）	0.36526
6R	16.33（7.75-18.56）	15.02（9.86-21.71）	0.701561	34.15（31.46-57.62）	38.94（33.40-64.73）	0.381074	0.35（0.18-0.44）	0.55（0.18-0.88）	0.411458
7R	13.39（9.51-15.44）	12.87（9.66-19.06）	0.791971	38.53（34.39-59.23）	40.31（32.58-47.03）	0.573201	0.34（0.33-0.48）	0.31（0.14-0.61）	0.971904
	Total 5-MTHF (μg/L)			Total THF (μg/L)			Total 5-fTHF (μg/L)
	Male	Female	p	Male	Female	p	Male	Female	p
0R	6.80（5.97-9.51）	7.81（5.58-10.09）	0.676083	2.27（1.47-3.33）	1.41（1.19-2.06）	0.0777142	0.26（0.21-0.36）	0.31（0.26-0.39）	0.457614
1R	17.27（15.36-19.64）	16.37（11.72-23.02）	0.889236	3.73（2.18-4.89）	3.43（2.57-5.93）	0.642477	0.48（0.37-0.67）	0.44（0.40-0.75）	0.676083
2R	34.12（25.82-35.95）	29.60（24.88-35.84）	0.960643	5.65（4.30-6.40）	6.10（4.54-7.02）	0.693012	0.69（0.52-1.15）	0.57（0.48-0.74）	0.256389
3R	37.10（26.27-47.77）	27.11（22.12-36.87）	0.178209	6.88（5.33-8.81）	5.81（4.27-7.07）	0.403364	0.67（0.48-0.90）	0.57（0.50-0.79）	0.546115
4R	34.85（29.52-43.72）	41.25（27.30-48.78）	0.577469	8.47（6.56-10.52）	7.67（6.01-10.18）	0.780596	0.68（0.47-0.83）	0.70（0.51-0.91）	0.889236
5R	31.64（28.84-39.21）	35.83（26.11-47.37）	0.889236	7.66（6.68-10.21）	8.12（5.22-11.83）	0.780596	0.93（0.73-1.20）	0.68（0.49-0.74）	0.0229199
6R	25.82（19.73-42.15）	28.88（22.76-46.28）	0.661416	8.69（4.57-10.10）	6.82（4.52-10.51）	0.956342	0.62（0.55-0.93）	0.59（0.49-0.73）	0.476661
7R	28.88（25.51-42.29）	26.78（23.80-35.82）	0.573201	8.27（5.91-12.01）	5.26（4.61-9.77）	0.231266	0.92（0.62-1.31）	0.73（0.67-0.79）	0.290846
	Total 5,10-CHTHF (μg/L)
	Male	Female	p
0R	0.32（0.23-0.55）	0.32（0.22-0.50）	0.870908
1R	0.67（0.44-1.20）	0.80（0.66-1.24）	0.35316
2R	1.51（1.10-2.20）	1.26（0.99-1.54）	0.182744
3R	1.38（1.09-1.78）	1.08（0.88-1.24）	0.104198
4R	1.66（1.31-1.85）	1.55（1.02-2.07）	1
5R	2.07（1.85-2.86）	1.46（1.17-1.90）	0.0202765
6R	1.30（1.17-2.18）	1.23（0.96-1.88）	0.337952
7R	1.66（1.11-2.97）	1.09（1.00-1.83）	0.324207
*Data are expressed as median values with interquartile range (IQR) deviations for continuous variables.

## Sheet: Offspring birth weigh
Table 2e. HM water-soluble vitamin concentration between different Offspring birth weigh group
	Free Thiamine (μg/L)				Total Thiamine (μg/L)				TMP (μg/L)
	SGA	AGA	LGA	p	SGA	AGA	LGA	p	SGA	AGA	LGA	p
0R	2.40（1.65-3.13）	1.27（0.56-2.64）	0.81（0.65-1.15）	0.483518	23.57（21.03-41.26）	37.77（25.50-65.96）	31.89（25.47-40.95）	0.807118	17.16（16.92-36.37）	35.89（23.30-63.69）	30.17（23.71-39.18）	0.735002
1R	6.90（4.93-8.29）	4.83（2.83-6.60）	3.48（2.76-5.11）	0.400766	103.84（84.33-146.50）	134.07（96.80-165.47）	119.69（89.27-150.92）	0.790344	96.59（77.85-137.71）	126.06（91.54-156.80）	114.12（86.59-144.49）	0.843433
2R	10.31（10.21-10.80）	7.88（5.64-11.26）	8.47（4.79-10.11）	0.495841	203.76（153.94-216.83）	213.45（159.83-250.38）	188.27（153.81-196.66）	0.464928	191.57（142.01-205.08）	204.30（152.26-234.91）	178.23（148.66-184.04）	0.495841
3R	17.98（16.07-18.50）	12.54（8.84-13.58）	15.94（13.06-19.11）	0.0331173	186.49（146.17-202.67）	209.92（166.76-232.80）	172.93（147.69-197.48）	0.474084	166.32（126.78-185.16）	194.33（153.85-220.49）	151.31（133.16-172.72）	0.322356
4R	18.62（14.58-30.51）	15.12（13.24-17.6）	20.87（18.26-31.06）	0.101893	163.28（133.02-186.70）	200.44（177.25-251.50）	186.47（154.15-213.58）	0.314677	152.25（105.93-170.65）	179.28（159.96-234.98）	148.25（106.73-192.63）	0.236411
5R	16.04（15.77-28.58）	16.12（14.41-21.01）	31.48（28.10-44.22）	0.046738	187.77（177.63-205.08）	184.18（164.06-232.44）	172.74（144.10-189.32）	0.766134	171.18（161.32-175.21）	168.10（141.32-211.54）	140.50（98.41-170.06）	0.401807
6R	60.71（38.55-82.86）	22.14（17.54-24.85）	45.02（22.10-45.32）	0.68021	194.04（193.95-194.12）	183.97（132.46-216.82）	181.04（173.39-187.91）	0.781561	132.15（109.94-154.36）	157.73（112.10-190.33）	157.10（142.02-161.06）	0.82989
7R	37.49（28.14-46.84）	24.28（20.53-32.46）	38.22（24.43-50.75）	0.660077	155.83（126.79-184.88）	188.41（156.93-213.00）	206.15（161.24-231.31）	0.771824	115.9（77.60-154.21）	166.42（123.26-190.74）	153.83（140.26-169.09）	0.726122
	TPP (μg/L)				Free Riboflavin (μg/L)				Total Riboflavin (μg/L)
	SGA	AGA	LGA	p	SGA	AGA	LGA	p	SGA	AGA	LGA	p
0R	0.97（0.70-2.00）	0.87（0.56-1.34）	1.05（0.93-1.18）	0.862283	20.72（14.13-30.6）	14.77（8.51-19.73）	12.52（9.23-16.09）	0.714151	450.18（409.51-476.84）	434.15（356.85-505.70）	424.36（355.65-473.09）	0.964666
1R	0.65（0.50-1.71）	1.15（0.92-1.68）	1.79（1.19-2.05）	0.574651	27.98（22.62-30.94）	18.18（12.64-25.89）	12.17（9.15-18.48）	0.246153	486.53（467.67-600.07）	484.98（411.05-544.26）	357.26（329.85-401.68）	0.0552598
2R	1.21（0.79-1.54）	1.45（0.72-1.82）	1.20（0.84-1.83）	0.83499	28.37（19.25-31.40）	10.76（7.49-16.32）	16.51（11.01-17.65）	0.391304	498.61（458.51-525.67）	497.97（420.23-606.57）	404.42（385.54-521.64）	0.680505
3R	0.68（0.66-0.91）	0.75（0.60-1.00）	1.14（0.89-1.26）	0.113064	23.00（17.90-28.53）	8.56（6.31-15.10）	17.08（15.90-18.76）	0.0592092	396.56（349.14-467.93）	394.32（329.09-512.36）	476.00（359.34-580.41）	0.664101
4R	0.74（0.62-1.59）	1.16（0.69-1.91）	1.42（0.77-4.08）	0.814211	11.72（9.66-13.16）	11.34（9.47-19.52）	16.38（13.30-18.86）	0.588866	382.84（360.76-397.30）	537.21（389.41-587.70）	512.99（383.45-607.15）	0.344099
5R	0.55（0.55-1.29）	1.05（0.74-1.96）	1.22（0.66-1.70）	0.745172	65.44（38.78-92.10）	12.65（9.89-19.33）	16.48（12.31-16.85）	0.701839	11.58（10.33-31.27）	10.85（7.47-18.33）	13.26（8.59-17.65）	0.856212
6R	1.18（1.04-1.32）	1.04（0.76-2.26）	1.83（0.86-3.93）	0.70662	65.44（38.78-92.10）	12.65（9.89-19.33）	16.48（12.31-16.85）	0.701839	538.07（509.64-566.50）	415.37（311.38-523.01）	431.17（260.5-468.74）	0.424989
7R	2.44（2.35-2.53）	1.36（0.82-2.01）	1.22（0.93-1.57）	0.351532	15.68（12.71-18.66）	22.23（9.55-36.28）	20.00（9.32-34.32）	0.864629	617.89（582.85-652.93）	411.96（344.37-587.11）	283.34（278.9-593.84）	0.477964
	FAD (μg/L)				FMN (μg/L)				Free Folate (μg/L)
	SGA	AGA	LGA	p	SGA	AGA	LGA	p	SGA	AGA	LGA	p
0R	425.45（391.50-428.63）	412.30（339.76-481.87）	406.95（342.1-450.98）	0.920502	4.01（3.87-17.61）	4.91（3.85-7.43）	3.85（2.69-7.26）	0.84387	6.28（6.18-6.73）	5.17（3.72-7.16）	4.37（3.63-5.97）	0.548627
1R	455.55（421.38-573.45）	461.07（365.67-520.02）	336.73（298.92-376.70）	0.0876953	5.01（4.01-16.36）	7.10（5.35-13.76）	8.45（6.85-11.04）	0.792961	8.48（6.84-10.78）	6.69（5.16-10.22）	5.91（5.84-7.78）	0.530168
2R	445.13（420.36-482.76）	479.21（388.21-578.69）	377.31（361.12-487.85）	0.672451	12.70（8.33-15.88）	7.24（5.51-11.32）	8.89（7.82-10.42）	0.73089	15.16（15.16-16.07）	11.14（9.04-17.78）	10.51（9.15-13.98）	0.377076
3R	371.17（320.00-426.44）	367.71（303.17-490.12）	440.30（346.54-547.18）	0.669287	20.08（11.23-21.81）	13.84（11.03-19.80）	12.26（7.23-14.22）	0.562016	20.69（13.66-23.74）	14.68（11.15-18.86）	14.56（14.23-19.30）	0.802111
4R	370.62（341.22-375.71）	494.92（356.67-550.86）	480.70（358.12-571.28）	0.384905	12.25（8.44-15.75）	18.62（9.84-22.18）	15.40（11.99-18.68）	0.657974	14.36（13.23-15.86）	17.39（11.17-28.2）	17.06（14.28-18.68）	0.669287
5R	368.93（329.61-519.34）	368.35（293.73-542.50）	365.83（314.9-449.94）	0.965667	19.50（13.51-27.59）	19.90（12.76-25.85）	15.50（11.51-18.09）	0.37157	18.06（15.27-20.66）	17.96（11.00-25.27）	12.74（11.45-18.09）	0.664144
6R	455.34（398.78-511.90）	341.77（277.24-420.88）	407.41（224.16-436.59）	0.62857	17.29（15.82-18.76）	18.15（8.27-24.74）	15.30（11.65-16.99）	0.942731	12.61（10.98-14.25）	18.45（10.69-22.07）	14.99（11.80-18.24）	0.464702
7R	591.91（557.99-625.82）	360.88（313.55-537.71）	254.22（219.3-562.47）	0.375395	10.30（8.45-12.15）	13.43（10.58-22.52）	15.36（12.39-17.98）	0.587263	20.43（19.26-21.60）	13.35（10.43-18.32）	13.33（8.87-14.32）	0.189974
	Free 5-MTHF (μg/L)				Total Folate (μg/L)				UMFA (μg/L)
	SGA	AGA	LGA	p	SGA	AGA	LGA	p	SGA	AGA	LGA	p
0R	3.86（2.91-5.41）	3.98（2.67-5.81）	3.35（3.11-3.82）	0.873307	14.60（14.50-14.84）	13.94（9.58-15.20）	11.24（10.69-11.80）	0.637777	2.23（1.22-3.27）	0.56（0.44-1.46）	0.68（0.49-1.12）	0.775878
1R	8.33（6.07-9.23）	6.22（4.85-9.50）	4.77（4.14-5.68）	0.242228	19.22（18.01-29.93）	24.71（20.06-28.66）	17.74（15.15-25.30）	0.50767	1.40（0.78-2.18）	0.35（0.18-0.51）	0.50（0.39-1.35）	0.34525
2R	14.40（13.09-15.5）	10.67（8.86-17.24）	10.19（8.85-13.53）	0.558035	44.26（41.46-46.66）	36.82（31.19-47.32）	37.26（34.10-40.04）	0.64118	0.76（0.56-2.07）	0.55（0.25-0.95）	0.33（0.30-0.37）	0.214449
3R	17.72（12.04-18.35）	11.39（9.80-15.22）	14.27（14.00-18.92）	0.3989	59.74（40.38-65.37）	41.28（29.95-44.94）	53.51（45.01-61.75）	0.184081	1.72（0.99-5.39）	0.41（0.23-2.81）	0.37（0.21-0.53）	0.393988
4R	13.87（11.98-15.44）	16.59（10.82-25.80）	16.81（14.09-18.48）	0.737436	37.16（33.38-40.75）	50.96（37.65-67.95）	52.28（47.23-55.21）	0.305988	0.49（0.42-1.25）	0.38（0.24-0.55）	0.26（0.12-0.45）	0.273225
5R	12.11（9.87-14.26）	17.02（10.58-20.57）	12.41（11.21-17.80）	0.526709	47.32（43.11-51.88）	48.37（37.31-72.32）	40.78（36.99-55.62）	0.711518	1.67（1.02-8.65）	0.33（0.25-0.49）	0.24（0.16-0.31）	0.0384015
6R	9.91（7.25-12.56）	16.09（9.13-21.27）	14.83（11.38-17.56）	0.423596	32.51（28.54-36.48）	38.94（32.77-62.06）	36.04（30.67-58.20）	0.671146	2.71（1.69-3.72）	0.37（0.21-0.81）	0.16（0.15-0.42）	0.251626
7R	19.96（18.86-21.06）	12.49（9.38-17.86）	13.25（8.72-13.98）	0.257352	58.36（54.11-62.61）	40.68（35.00-48.19）	33.56（31.59-33.88）	0.146874	0.47（0.40-0.54）	0.44（0.22-0.59）	0.15（0.15-0.34）	0.281255
	Total 5-MTHF (μg/L)				Total THF (μg/L)				Total 5-fTHF (μg/L)
	SGA	AGA	LGA	p	SGA	AGA	LGA	p	SGA	AGA	LGA	p
0R	8.18（6.83-10.35）	8.26（5.56-11.10）	6.96（6.60-7.37）	0.824888	3.32（2.25-3.74）	1.53（1.28-2.05）	2.42（1.44-2.98）	0.510343	0.35（0.27-0.42）	0.29（0.23-0.35）	0.28（0.22-0.38）	0.849578
1R	16.55（14.09-21.34）	17.21（14.38-20.38）	13.59（10.25-19.31）	0.54142	2.96（2.30-6.29）	3.90（2.61-5.29）	2.32（1.61-4.28）	0.460038	0.37（0.36-0.52）	0.49（0.41-0.71）	0.45（0.33-0.51）	0.58582
2R	34.16（31.45-35.38）	29.60（22.45-37.00）	30.49（26.77-33.82）	0.790913	7.50（6.09-8.06）	6.04（4.30-6.61）	4.68（4.23-5.79）	0.546108	0.69（0.57-0.90）	0.60（0.49-0.76）	0.53（0.50-0.69）	0.938482
3R	42.17（30.11-46.26）	27.70（21.28-35.42）	42.46（37.18-48.12）	0.0819999	8.63（5.33-11.24）	6.02（4.27-7.00）	7.93（5.84-9.63）	0.244753	0.87（0.56-0.87）	0.54（0.40-0.71）	0.88（0.71-0.99）	0.0659717
4R	27.76（24.97-30.37）	41.82（26.73-53.78）	40.75（36.63-43.93）	0.350242	7.87（5.99-8.25）	8.01（5.98-11.61）	8.33（6.71-8.73）	0.745172	0.48（0.43-0.62）	0.72（0.51-0.94）	0.68（0.62-0.94）	0.515362
5R	31.73（30.55-31.85）	35.86（28.02-48.03）	30.56（26.66-44.87）	0.799153	7.10（7.06-9.36）	8.88（5.41-12.47）	7.76（6.10-8.15）	0.903653	0.60（0.58-0.68）	0.70（0.51-0.96）	0.93（0.71-1.24）	0.468707
6R	22.02（18.82-25.23）	30.06（21.66-46.14）	29.19（23.61-39.33）	0.604543	6.24（4.56-7.91）	8.48（4.63-10.18）	5.00（4.75-12.24）	0.781642	0.55（0.53-0.56）	0.64（0.50-0.76）	0.62（0.49-1.42）	0.778042
7R	40.35（39.66-41.03）	28.88（23.51-36.56）	25.50（24.78-26.78）	0.332871	14.12（10.98-17.26）	9.03（4.96-10.57）	5.26（4.85-6.22）	0.40289	0.84（0.78-0.91）	0.78（0.66-0.92）	0.72（0.41-0.74）	0.780464
	Total 5,10-CHTHF (μg/L)
	SGA	AGA	LGA	p
0R	0.52（0.41-0.58）	0.31（0.21-0.58）	0.28（0.23-0.40）	0.61293
1R	0.51（0.48-0.89）	0.80（0.68-1.24）	0.52（0.45-1.02）	0.478778
2R	1.51（1.36-1.86）	1.28（0.99-1.58）	1.20（1.08-1.50）	0.697516
3R	1.14（0.78-1.61）	1.09（0.86-1.25）	1.63（1.45-1.98）	0.0257851
4R	0.82（0.74-1.21）	1.72（1.21-2.10）	1.72（1.48-1.86）	0.350242
5R	1.41（1.40-1.44）	1.95（1.33-2.08）	1.88（1.47-2.38）	0.554346
6R	1.00（0.88-1.12）	1.42（1.08-1.98）	1.27（1.20-2.52）	0.523927
7R	2.59（2.17-3.01）	1.65（1.03-1.91）	1.07（1.05-1.11）	0.301642
*Data are expressed as median values with interquartile range (IQR) deviations for continuous variables.
